# Supplementary material for: Diversity of mucoid to non-mucoid switch among carbapenemase-producing Klebsiella pneumoniae
Source: BMC Microbiol. 2020 Oct 27;20:325. doi: 10.1186/s12866-020-02007-y (PMC7590720; doi:10.1186/s12866-020-02007-y)
Supplement: Supplementary file 1 — Additional file 1. [file 12866_2020_2007_MOESM1_ESM.zip]

Archive with 2 entries (2 files):
- Table S1.xlsx
- Table S2-4 FigS1-2.pdf
