# Supplementary material for: Diversity of mucoid to non-mucoid switch among carbapenemase-producing Klebsiella pneumoniae
Source: BMC Microbiol. 2020 Oct 27;20:325. doi: 10.1186/s12866-020-02007-y (PMC7590720; doi:10.1186/s12866-020-02007-y)
Supplement: Supplementary file 1 — Additional file 1. [file 12866_2020_2007_MOESM1_ESM.zip › Table S1.xlsx]

## Sheet: Feuil1
Table S1: Additional mutations identified in the nom-mucoid variants
Strain	Variant	Mutations	aa change	annotation
CNR128G5	NM1	none
	NM2	G→A	L302L	hypothetical protein
	NM3	none
	NM4	none
	NM5	none
	NM6	none
	NM7	none
	NM8	none
	NM9	#Δ4,628 bp; Δ3,324 bp; Δ3,202 bp; Δ1,750 bp; Δ1,598 bp		plasmid portions/blaOXA-1;catB2
	NM10	none
	NM11	none
CNR152A1	NM1	none
	NM2	T→C	G62G	RNA one modulator‑like protein
	NM3	none
	NM4	none
	NM5	none
	NM6	G→A	Q27*	16 kDa heat shock protein A
	NM6	G→T	E40*	hypothetical protein
	NM7	none
CNR105A6	NM1	none
	NM2	Δ27,433 bp		Phage deletion
	NM3	none
	NM4	none
	NM5	Δ2,827 bp		blaKPC
	NM6	none
	NM7	none
	NM8	none
	NM9	none
	NM10	none
	NM11	none
KPA28006	NM1	none
	NM2	A→G	intergenic	hypothetical protein/–
		T→C	intergenic	hypothetical protein/FIG00732826: hypothetical protein
	NM3	none
	NM4	none
	NM5	Δ2,318 bp, Δ2,298 bp		unknown proteins, plasmid
	NM6	(T)6→5		Amylovoran biosynthesis glycosyltransferase amsB (EC 2.‑.‑.‑)
	NM7	A→G	V557A	hypothetical protein
	NM8	Δ2,318 bp, Δ2,298 bp		unknown proteins, plasmid
	NM9	none
KPA28008	NM1	none
	NM2	none
	NM3	none
	NM4	Δ1 bp	intergenic	tRNA‑Val‑TAC/tRNA‑Lys‑TTT
	NM5	T→G	P133P	hypothetical protein
	NM6	T→G	P133P	hypothetical protein
CNR137J2	NM1	Δ1 bp	intergenic	tRNA‑Val‑TAC/tRNA‑Lys‑TTT
	NM2	none
	NM3	none
	NM4	G→T	L39I	Universal stress protein C
	NM5	Δ16,153 bp, Δ9,451 bp, Δ6,242 bp, Δ3,407 bp, Δ3,273 bp, Δ2,977 bp, Δ1,148 bp, Δ802 bp, Δ504 bp, Δ504 bp, Δ490 bp		Plasmid contigs, loss of qnrS1, blaTEM-1B, aph(3'')-1b, blaLAP-2, tetA, aac(3)-Iid, MFS transporter, mph(A), aadA2, drfA17
	NM6	Δ1 bp		hemagglutinin/hemolysin‑related protein
		(G)7→8		Uncharacterized protein YdhS
		G→A	L32L	Response regulator NasT
		C→G	G29A	Galactose/methyl galactoside ABC transporter, substrate‑binding protein MglB (EC 3.6.3.17)
		Δ2,977 bp		unknown proteins
	NM7	none
	NM8	none
CNR149J2	NM1	G→T	intergenic	Transcriptional regulator, Xre family/hypothetical protein
	NM2	none
	NM3	A→.		Transcriptional activator of maltose regulon, MalT
		+GTCC		Transcriptional activator RfaH
		C→T	intergenic	4‑hydroxy‑tetrahydrodipicolinate reductase (EC 1.17.1.8)/hypothetical protein
	NM4	(GCAGACCTCG)6→5	intergenic	hypothetical protein/Phage holin/antiholin component S
		(TGTGTGG)5→6	intergenic	hypothetical protein/hypothetical protein
		(A)10→9		Succinate dehydrogenase/fumarate reductase, flavoprotein subunit
	NM5	none
	NM6	none
	NM7	none
	NM8	G→T		Transcriptional regulator, Xre family/hypothetical protein
	NM9	none
	NM10	none
KP1	NM1	none
	NM2	G→A	R131H	Undecaprenyl‑phosphate 4‑deoxy‑4‑formamido‑L‑arabinose transferase (arnC)
	NM3	C→T	S69L	putative HTH‑type transcriptional regulator
	NM4	none
	NM5	none
	NM6	none
	NM7	none
	NM8	none
	NM9	T→C	S246P	hypothetical protein
	NM10	none
# Size of the missing contigs
